# Supplementary material for: Prostate-Specific Antigen Monitoring Using Nano Zinc(II) Metal–Organic Framework-Based Optical Biosensor
Source: Biosensors (Basel). 2022 Oct 27;12(11):931. doi: 10.3390/bios12110931 (PMC9688191; doi:10.3390/bios12110931)
Supplement: Supplementary file 1 [file biosensors-12-00931-s001.zip]

Archive with 1 entries (1 files):
- biosensors-1981052-supplementary.pdf
